# Supplementary material for: Well-Child Visits and Immunization Encounters in South Carolina Medicaid: A 3-Year Retrospective Comparison Between Rural and Urban Children with a History of Neonatal Opioid Withdrawal Syndrome, 2006–2014
Source: Healthcare (Basel). 2025 Jun 27;13(13):1539. doi: 10.3390/healthcare13131539 (PMC12250176; doi:10.3390/healthcare13131539)
Supplement: Supplementary file 1 [file healthcare-13-01539-s001.zip]

Archive with 1 entries (1 files):
- healthcare-3598563-supplementary.pdf
